# Supplementary material for: The Potassium Transporter Hak1 in Candida Albicans, Regulation and Physiological Effects at Limiting Potassium and under Acidic Conditions
Source: J Fungi (Basel). 2021 May 6;7(5):362. doi: 10.3390/jof7050362 (PMC8148600; doi:10.3390/jof7050362)
Supplement: Supplementary file 1 [file jof-07-00362-s001.zip]

Archive with 1 entries (1 files):
- jof-1177578-supplementary.pdf
